# Supplementary material for: Chemo- and bio-informatics insight into anti-cholinesterase potentials of berries and leaves of Myrtus communis L., Myrtaceae: an in vitro/in silico study
Source: BMC Complement Med Ther. 2023 Nov 21;23:421. doi: 10.1186/s12906-023-04241-z (PMC10664585; doi:10.1186/s12906-023-04241-z)
Supplement: Supplementary file 1 — Additional file 1. [file 12906_2023_4241_MOESM1_ESM.xlsx]

## Sheet: Sheet1
Molecule		Canonical SMILES	Formula	MW	#Heavy atoms	#Aromatic heavy atoms	Fraction Csp3	#Rotatable bonds	#H-bond acceptors	#H-bond donors	MR	TPSA	iLOGP	XLOGP3	WLOGP	MLOGP	Silicos-IT Log P	Consensus Log P	ESOL Log S	ESOL Solubility (mg/ml)	ESOL Solubility (mol/l)	ESOL Class	Ali Log S	Ali Solubility (mg/ml)	Ali Solubility (mol/l)	Ali Class	Silicos-IT LogSw	Silicos-IT Solubility (mg/ml)	Silicos-IT Solubility (mol/l)	Silicos-IT class	GI absorption	BBB permeant	Pgp substrate	CYP1A2 inhibitor	CYP2C19 inhibitor	CYP2C9 inhibitor	CYP2D6 inhibitor	CYP3A4 inhibitor	log Kp (cm/s)	Lipinski #violations	Ghose #violations	Veber #violations	Egan #violations	Muegge #violations	Bioavailability Score	PAINS #alerts	Brenk #alerts	Leadlikeness #violations	Synthetic Accessibility
Molecule 1	AeEsculin	OC[C@H]1O[C@@H](Oc2cc3ccc(=O)oc3cc2O)[C@@H]([C@H]([C@@H]1O)O)O	C15H16O9	340.28	24	10	0.4	3	9	5	78.65	149.82	1.33	-0.61	-1.32	-1.48	-0.72	-0.56	-1.68	7.18	0.0211	Very soluble	-2.06	2.93	0.00862	Soluble	-0.82	50.9	0.15	Soluble	Low	No	No	No	No	No	No	No	-8.81	0	1	1	1	0	0.55	0	1	0	4.69
Molecule 2	Alpha-bulnesene	CC(=C)[C@H]1CCC(=C2[C@@H](C1)[C@H](C)CC2)C	C15H24	204.35	15	0	0.73	1	0	0	69.04	0	3.3	4.61	4.73	4.63	4.14	4.28	-3.95	0.0232	0.000113	Soluble	-4.33	0.00945	4.62e-05	Moderately soluble	-3.55	0.0579	0.000283	Soluble	Low	No	No	No	Yes	Yes	No	No	-4.27	1	0	0	0	1	0.55	0	1	2	4.32
Molecule 3	A-Cadinol	CC1=C[C@H]2[C@@H](CC1)[C@](C)(O)CC[C@@H]2C(C)C	C15H26O	222.37	16	0	0.87	1	1	1	70.72	20.23	3.18	3.34	3.78	3.67	3.22	3.44	-3.26	0.123	0.000554	Soluble	-3.44	0.0804	0.000361	Soluble	-2.73	0.41	0.00185	Soluble	High	Yes	No	No	Yes	No	No	No	-5.29	0	0	0	0	1	0.55	0	1	1	4.29
Molecule 4	Estragole	COc1ccc(cc1)CC=C	C10H12O	148.2	11	6	0.2	3	1	0	47.04	9.23	2.47	3.37	2.42	2.67	2.96	2.78	-3.09	0.121	0.000817	Soluble	-3.24	0.0849	0.000573	Soluble	-3.35	0.0654	0.000442	Soluble	High	Yes	No	Yes	No	No	No	No	-4.81	0	1	0	0	2	0.55	0	1	1	1.28
Molecule 5	Benzyl valerate	CCCCC(=O)OCc1ccccc1	C12H16O2	192.25	14	6	0.42	6	2	0	56.73	26.3	2.82	3.36	2.77	2.86	3.12	2.99	-3.07	0.164	0.000851	Soluble	-3.59	0.0494	0.000257	Soluble	-4.09	0.0154	8.04e-05	Moderately soluble	High	Yes	No	No	No	No	Yes	No	-5.09	0	0	0	0	1	0.55	0	0	1	1.67
Molecule 6	Beta-Bourbonene	CC([C@@H]1CC[C@@]2([C@H]1[C@H]1C(=C)CC[C@@H]21)C)C	C15H24	204.35	15	0	0.87	1	0	0	67.14	0	3.34	4.71	4.27	5.65	4.01	4.4	-4.01	0.02	9.81e-05	Moderately soluble	-4.44	0.00744	3.64e-05	Moderately soluble	-3.32	0.0983	0.000481	Soluble	Low	Yes	No	Yes	Yes	Yes	No	No	-4.2	1	0	0	0	1	0.55	0	1	2	3.94
Molecule 7	(-)-beta-Chamigrene	CC1=CCC2(CC1)C(=C)CCCC2(C)C	C15H24	204.35	15	0	0.73	0	0	0	68.52	0	3.2	4.67	4.87	4.63	4.59	4.39	-4.05	0.0183	8.93e-05	Moderately soluble	-4.4	0.00819	4.01e-05	Moderately soluble	-4.22	0.0124	6.07e-05	Moderately soluble	Low	No	No	No	No	Yes	No	No	-4.23	1	0	0	0	1	0.55	0	1	2	4.35
Molecule 8	(Z)-gamma-bisabolene	CC(=CCCC(=C1CCC(=CC1)C)C)C	C15H24	204.35	15	0	0.6	3	0	0	70.68	0	3.57	6.33	5.18	4.53	4.61	4.85	-4.9	0.00259	1.27e-05	Moderately soluble	-6.12	0.000155	7.59e-07	Poorly soluble	-3.78	0.0338	0.000165	Soluble	Low	No	No	Yes	No	Yes	No	No	-3.05	1	0	0	0	2	0.55	0	1	2	3.46
Molecule 9	Carvacrol	CC(c1ccc(c(c1)O)C)C	C10H14O	150.22	11	6	0.4	1	1	1	48.01	20.23	2.24	3.49	2.82	2.76	2.79	2.82	-3.31	0.074	0.000492	Soluble	-3.6	0.0379	0.000253	Soluble	-3.01	0.146	0.000971	Soluble	High	Yes	No	Yes	No	No	No	No	-4.74	0	1	0	0	2	0.55	0	0	1	1
Molecule 10	Ellagic acid	Oc1cc(=O)c2c3c1c([O-])oc1c3c(c(o2)[O-])c(cc1=O)O	C14H4O8	300.18	22	16	0	0	8	2	71.53	147	0.09	-0.31	2.19	-0.4	1.67	0.65	-2.04	2.71	0.00904	Soluble	-2.32	1.45	0.00482	Soluble	-3.35	0.135	0.000449	Soluble	Low	No	No	Yes	No	No	No	No	-8.35	0	0	1	1	0	0.56	0	1	0	2.95
Molecule 11	Humulene epoxide II	CC1=CCC(C)(C)C=CC[C@]2([C@H](CC1)O2)C	C15H24O	220.35	16	0	0.73	0	1	0	69.91	12.53	3.11	3.85	4.25	3.56	3.78	3.71	-3.63	0.0515	0.000234	Soluble	-3.81	0.0342	0.000155	Soluble	-3.26	0.121	0.000548	Soluble	High	Yes	No	No	No	Yes	No	No	-4.91	0	0	0	0	1	0.55	0	2	2	4.44
Molecule 12	Isobornyl acetate	CC(=O)O[C@H]1C[C@H]2C([C@]1(C)CC2)(C)C	C12H20O2	196.29	14	0	0.92	2	2	0	56.33	26.3	2.56	4.3	2.76	2.76	2.66	3.01	-3.63	0.0456	0.000232	Soluble	-4.57	0.00534	2.72e-05	Moderately soluble	-2.58	0.52	0.00265	Soluble	High	Yes	No	No	No	Yes	No	No	-4.44	0	0	0	0	1	0.55	0	0	2	3.64
Molecule 13	Juniper camphor	CC(=C1CCC2(C(C1)C(C)(O)CCC2)C)C	C15H26O	222.37	16	0	0.87	0	1	1	70.46	20.23	3.1	3.89	4.06	3.67	3.75	3.69	-3.67	0.0476	0.000214	Soluble	-4.01	0.0216	9.71e-05	Moderately soluble	-3.41	0.0857	0.000385	Soluble	High	Yes	No	No	No	Yes	No	No	-4.89	0	0	0	0	1	0.55	0	1	2	3.69
Molecule 14	Linalyl anthranilate	C=C[C@@](OC(=O)c1ccccc1N)(CCC=C(C)C)C	C17H23NO2	273.37	20	6	0.35	7	2	1	84.48	52.32	3.37	4.83	4.12	3.63	3.75	3.94	-4.34	0.0126	4.59e-05	Moderately soluble	-5.66	0.000595	2.18e-06	Moderately soluble	-4.28	0.0142	5.21e-05	Moderately soluble	High	Yes	No	No	Yes	Yes	No	No	-4.54	0	0	0	0	0	0.55	0	2	1	2.91
Molecule 15	Myrtenyl acetate	CC(=O)OCC1=CC[C@@H]2C[C@H]1C2(C)C	C12H18O2	194.27	14	0	0.75	3	2	0	56.12	26.3	2.89	3.79	2.54	2.65	2.54	2.88	-3.23	0.113	0.000583	Soluble	-4.04	0.0179	9.2e-05	Moderately soluble	-2.36	0.854	0.0044	Soluble	High	Yes	No	No	No	Yes	No	No	-4.79	0	0	0	0	1	0.55	0	1	2	4.27
Molecule 16	Myrtucommulone A	Oc1c(c(O)c(c(c1C(C1=C(O)C(C)(C)C(=O)C(C1=O)(C)C)C(C)C)O)C(=O)C(C)C)C(C1=C(O)C(C)(C)C(=O)C(C1=O)(C)C)C(C)C	C38H52O10	668.81	48	6	0.61	8	10	5	184.96	186.5	3.92	7.22	7.15	0.98	7.91	5.44	-8.1	5.32e-06	7.95e-09	Poorly soluble	-10.96	7.34e-09	1.1e-11	Insoluble	-7.52	2.01e-05	3.01e-08	Poorly soluble	Low	No	Yes	No	No	No	No	Yes	-5.25	1	4	1	2	3	0.11	0	1	3	6.18
Molecule 17	Myrtucommulone B	CC(C1c2c(O)cc(c(c2OC2=C1C(=O)C(C(=O)C2(C)C)(C)C)C(=O)C(C)C)O)C	C24H30O6	414.49	30	6	0.54	3	6	2	114.62	100.9	2.52	4.99	4.53	1.69	4.98	3.74	-5.5	0.0013	3.14e-06	Moderately soluble	-6.85	5.88e-05	1.42e-07	Poorly soluble	-5.47	0.00139	3.35e-06	Moderately soluble	High	No	Yes	No	No	Yes	No	Yes	-5.29	0	0	0	0	0	0.56	0	1	2	4.71
Molecule 18	Patuletin	COc1c(O)cc2c(c1O)c(=O)c(c(o2)c1ccc(c(c1)O)O)O	C16H12O8	332.26	24	16	0.06	2	8	5	84.53	140.59	2.02	2.14	2	-0.83	1.59	1.38	-3.61	0.0816	0.000246	Soluble	-4.72	0.00627	1.89e-05	Moderately soluble	-3.35	0.147	0.000443	Soluble	Low	No	No	Yes	No	No	Yes	Yes	-6.81	0	0	1	1	0	0.55	1	1	0	3.35
Molecule 19	P-cymen-8-ol	Cc1ccc(cc1)C(O)(C)C	C10H14O	150.22	11	6	0.4	1	1	1	47.03	20.23	2.17	1.99	2.11	2.49	2.5	2.25	-2.36	0.652	0.00434	Soluble	-2.04	1.37	0.0091	Soluble	-3.01	0.146	0.000971	Soluble	High	Yes	No	Yes	No	No	No	No	-5.8	0	1	0	0	2	0.55	0	0	1	1
Molecule 20	P-cymol 7463	Cc1ccc(cc1)C(C)C	C10H14	134.22	10	6	0.4	1	0	0	45.99	0	2.51	4.1	3.12	4.47	3.29	3.5	-3.63	0.0312	0.000233	Soluble	-3.81	0.021	0.000156	Soluble	-3.57	0.0358	0.000267	Soluble	Low	Yes	No	No	No	No	Yes	No	-4.21	1	1	0	0	2	0.55	0	0	2	1
Molecule 21	Semimyrtucommulone	CC([C@@H](C1=C(O)C(C)(C)C(=O)C(C1=O)(C)C)c1c(O)c(C)c(c(c1O)C(=O)C(C)C)O)C	C25H34O7	446.53	32	6	0.56	5	7	4	123.61	132.13	2.97	5.04	4.71	1.09	5.08	3.78	-5.59	0.00114	2.56e-06	Moderately soluble	-7.56	1.24e-05	2.78e-08	Poorly soluble	-4.95	0.00503	1.13e-05	Moderately soluble	Low	No	Yes	No	No	No	No	Yes	-5.45	0	0	0	1	1	0.56	0	1	2	4.52
Molecule 22	Spathulenol	C=C1CC[C@@]2([C@]([C@H]3[C@H]1CC[C@]3(C)O)(C2)C)C	C15H24O	220.35	16	0	0.87	0	1	1	68.08	20.23	2.87	3.26	3.53	3.67	3.67	3.4	-3.26	0.121	0.00055	Soluble	-3.36	0.0964	0.000438	Soluble	-3.41	0.0851	0.000386	Soluble	High	Yes	No	No	Yes	No	No	No	-5.33	0	0	0	0	1	0.55	0	1	1	3.78
Molecule 23	Terpinolene	CC1=CCC(=C(C)C)CC1	C10H16	136.23	10	0	0.6	0	0	0	47.12	0	2.71	4.47	3.45	3.27	3.08	3.4	-3.5	0.043	0.000316	Soluble	-4.19	0.0088	6.46e-05	Moderately soluble	-2.46	0.473	0.00348	Soluble	Low	Yes	No	No	No	Yes	No	No	-3.96	0	1	0	0	2	0.55	0	1	2	2.98
